# Supplementary material for: Revisiting level II sleep studies in the era of COVID-19: a theoretical economic decision model in patients with suspected obstructive sleep apnea
Source: Sleep Sci Pract. 2021 Jul 15;5(1):11. doi: 10.1186/s41606-021-00063-5 (PMC8279805; doi:10.1186/s41606-021-00063-5)
Supplement: Supplementary file 1 — Additional file 1. [file 41606_2021_63_MOESM1_ESM.xlsx]

## Sheet: Sheet1
			Initial PSG Algorithm					Initial LIII Algorithm
			Figure 1	Probability	Cost	P*Cost		Figure 4	Probability	Cost	P*Cost
Proportions to Input			Box 1	1	0	0		Box 1	0	0	0
A			2	0	0	0		2	0	0	0
B			3	0	0	0		3	0	0	0
E			4	0	0	0		4	0	0	0
F			Total	1		0		5	0	0	0
G								6	0	0	0
H			Initial LII Algorithm					7	0	0	0
J			Figure2	Probabilty	Cost	P*Cost		8	1	0	0
P			Box 1	0	0	0		9	0	0	0
			2	1	0	0		10	0	0	0
Costs to Input			3	0	0	0		11	0	0	0
C			4	0	0	0		12	0	0	0
D			5	0	0	0		13	0	0	0
I			Total	1		0		14	0	0	0
K								15	0	0	0
			Initial LIII Algorithm					16	0	0	0
			Figure3	Probability	Cost	P*Cost		Total:	1		0
			Box 1	0	0	0
			2	0	0	0
			3	0	0	0
			4	0	0	0
			5	0	0	0
			6	0	0	0
			7	0	0	0
			8	0	0	0
			9	1	0	0
			Total:	1		0
